# Supplementary material for: Nf2/FGFR1/AKT axis directs cranial neural crest–derived skull morphogenesis via collagen synthesis and trafficking
Source: JCI Insight. 2025 Sep 23;10(18):e191112. doi: 10.1172/jci.insight.191112 (PMC12487865; doi:10.1172/jci.insight.191112)
Supplement: Supporting data values [file jciinsight-10-191112-s076.xlsx]

## Sheet: Fig1B1
Fig 1B1 Frontal bone thickness (μm)
Nf2 fl/fl	Nf2-cKO
26.003	12.5813
19.3957	20.5293
21.1133	10.325
18.7747	7.786
18.8823	13.6967

## Sheet: Fig1B2
Fig 1B2 Parietal bone thickness (μm)
Nf2 fl/fl	Nf2-cKO
24.106	18.178
26.108	23.554
35.2027	18.5613
34.4013	22.666
25.5347	16.9283

## Sheet: Fig1H
Fig1H Relative Area Proportion of Calcific Nodules (%)
Nf2fl/fl	Nf2-cKO
17.809	6.128
12.937	8.247
15.498	11.963

## Sheet: Fig2B
Fig2B Positive Runx2+ Cells (%)
Nf2 fl/fl	Nf2-cKO
31.2073	19.3277
25.4395	17.4672
25.9128	17.369

## Sheet: Fig2C
Fig2C EdU+/Runx2+ Ratio
Nf2 fl/fl	Nf2-cKO
40.3587	32.0513
44.2478	38.0165
43.6364	36.8421

## Sheet: Fig2D
Fig2D Positive EdU+ Cells (%)
Nf2 fl/fl	Nf2-cKO
39.4077	39.4958
44.9845	47.0524
38.8693	41.11

## Sheet: Fig2F
Fig2F TUNEL+/Runx2+ Ratio
Nf2 fl/fl	Nf2-cKO
0.483092	2.02703
0.34965	2.38095
0.429185	3.28947
0	3.57143
0.471698	1.04712
1.10497	3.33333

## Sheet: Fig2H
Fig2H Positive Runx2+ Cells (%)
	Nf2 fl/fl	Nf2 fl/fl	Nf2 fl/fl	Nf2-cKO	Nf2-cKO	Nf2-cKO
Fb	76.8817	85.5263	75.7282	66.4	51.5464	61.4679
Pb	73.6842	80.4688	86.9565	65.4545	48.4375	42.0561
Fig2H Positive Sp7+ Cells (%)
	Nf2 fl/fl	Nf2 fl/fl	Nf2 fl/fl	Nf2-cKO	Nf2-cKO	Nf2-cKO
Fb	79.0626	57.5623	87.0858	30.3114	45.6872	41.0205
Pb	61.6489	71.8814	77.59	29.5416	43.646	34.9075

## Sheet: Fig3B
Fig3B qRTpcr-Relative mRNA expression level normalized by GAPDH
	Nf2 fl/fl	Nf2 fl/fl	Nf2 fl/fl	Nf2 fl/fl	Nf2 fl/fl	Nf2 fl/fl	Nf2-cKO	Nf2-cKO	Nf2-cKO	Nf2-cKO	Nf2-cKO	Nf2-cKO
Nf2	1.03615	0.998685	1.06292	0.952306	1.08838	0.861552	0.120834	0.473446	0.486041	0.686541	0.491419	0.542647
Col1	1.0106	1.00714	0.999975	0.970936	1.02838	0.982966	0.427526	0.610621	0.635833	0.432516	0.473739	0.497586
ALP	1.02428	1.0635	0.726298	1.25139	1.20206	0.73248	0.088654	0.066022	0.076387	0.136659	0.128374	0.109639
OCN	0.987255	0.910169	0.770155	1.21415	1.14366	0.974608	0.746844	0.754581	0.740642	1.08559	1.08048	1.06379
Sp7	1.19528	1.21729	1.06448	0.813357	0.836432	0.873151	0.398949	0.402589	0.397162	0.438297	0.397888	0.479065
Sample Name	Target Name	Cт	Cт Mean	ΔCт	ΔCт Mean	2^(-ΔCт)	2^(-ΔCт) Mean	2^(-ΔΔCт)	2^(-ΔΔCт) Mean
Nf2 fl/fl	GAPDH	22.5803	22.7703
		22.8927
		23.0707
		22.5007
		22.6554
		22.9219
	Nf2	30.6814	30.737	7.91112	7.96667	0.00415448	0.00400953	1.03615	1
		30.7345		7.96425		0.00400426		0.998685
		30.6446		7.87431		0.00426183		1.06292
		30.8031		8.03285		0.0038183		0.952306
		30.6104		7.84016		0.0043639		1.08838
		30.9476		8.17734		0.00345442		0.861552
	col1	22.5847	22.6001	-0.185628	-0.17016	1.13731	1.12538	1.0106	1
		22.5896		-0.180683		1.13342		1.00714
		22.5999		-0.170377		1.12535		0.999975
		22.6424		-0.127862		1.09267		0.970936
		22.5595		-0.210784		1.15732		1.02838
		22.6247		-0.145627		1.10621		0.982966
	ALP	29.4551	29.5228	6.68487	6.75248	0.00971971	0.00948935	1.02428	1
		29.4009		6.63065		0.0100919		1.0635
		29.9511		7.18084		0.0068921		0.726298
		29.1662		6.39594		0.0118749		1.25139
		29.2242		6.45397		0.0114067		1.20206
		29.9389		7.16861		0.00695076		0.73248
	OCN	20.9375	20.9348	-1.83278	-1.83552	3.56223	3.60821	0.987255	1
		21.0548		-1.71549		3.28409		0.910169
		21.2958		-1.47451		2.77888		0.770155
		20.639		-2.13123		4.38092		1.21415
		20.7253		-2.04494		4.12657		1.14366
		20.9561		-1.81418		3.5166		0.974608
	Sp7	31.2184	31.4958	8.44808	8.72548	0.00286334	0.00239553	1.19528	1
		31.192		8.42176		0.00291606		1.21729
		31.3856		8.61528		0.00255001		1.06449
		31.7738		9.00348		0.00194843		0.813357
		31.7334		8.96312		0.0020037		0.836432
		31.6714		8.90113		0.00209166		0.873151
Nf2-cKO	GAPDH	21.0985	20.9052
		20.9288
		21.0087
		20.9417
		20.685
		20.7686
	Nf2	31.9165	30.1372	11.0113	9.23201	0.000484488	0.00187174	0.120834	0.466821
		29.9463		9.04108		0.0018983		0.473446
		29.9084		9.0032		0.0019488		0.486041
		29.4102		8.50493		0.00275271		0.686541
		29.8925		8.98732		0.00197036		0.491419
		29.7495		8.84427		0.00217576		0.542647
	col1	21.9607	21.7156	1.0555	0.810393	0.48113	0.577287	0.427526	0.51297
		21.4465		0.541238		0.687181		0.610621
		21.3881		0.482867		0.715554		0.635833
		21.944		1.03876		0.486746		0.432516
		21.8126		0.907422		0.533137		0.473739
		21.7418		0.836568		0.559974		0.497586
	ALP	31.1204	30.9829	10.2151	10.0777	0.000841268	0.000958005	0.0886538	0.100956
		31.5456		10.6404		0.00062651		0.0660224
		31.3352		10.43		0.000724866		0.0763872
		30.496		9.59082		0.0012968		0.136659
		30.5863		9.68105		0.00121818		0.128374
		30.8139		9.90864		0.0010404		0.109639
	OCN	19.4751	19.2108	-1.43016	-1.69443	2.69477	3.29065	0.746844	0.911989
		19.4602		-1.44503		2.72269		0.754581
		19.4871		-1.41813		2.6724		0.740642
		18.9355		-1.96977		3.91705		1.08559
		18.9423		-1.96296		3.89862		1.08049
		18.9647		-1.9405		3.8384		1.06379
	Sp7	30.9364	30.8693	10.0312	9.96408	0.000955696	0.00100371	0.398949	0.418992
		30.9233		10.0181		0.000964417		0.402589
		30.9429		10.0376		0.000951415		0.397162
		30.8007		9.89546		0.00104996		0.438297
		30.9402		10.035		0.000953154		0.397888
		30.6724		9.76714		0.00114762		0.479065

## Sheet: Fig3F
Fig3F Collagenfiber bundle spacing (nm)
Nf2 fl/fl	Nf2-cKO
52.265	76.3094
44.9849	78.2533
49.8844	67.1827

[truncated: 13 more sheets: Fig3G, Fig3K, Fig4F, Fig4I, Fig5I, Fig6B, Fig6D, Fig6F, Fig6H, Fig S2E, Fig S2F, Fig S2G, Fig S2H]
